# Supplementary material for: Burden of Mesothelioma Deaths by National Income Category: Current Status and Future Implications
Source: Int J Environ Res Public Health. 2020 Sep 21;17(18):6900. doi: 10.3390/ijerph17186900 (PMC7558158; doi:10.3390/ijerph17186900)
Supplement: Supplementary file 1 [file ijerph-17-06900-s001.zip]

Archive with 2 entries (2 files):
- ijerph-925231-STable_1.xlsx
- ijerph-925231-STable_2.xlsx
