# Supplementary material for: Burden of Mesothelioma Deaths by National Income Category: Current Status and Future Implications
Source: Int J Environ Res Public Health. 2020 Sep 21;17(18):6900. doi: 10.3390/ijerph17186900 (PMC7558158; doi:10.3390/ijerph17186900)
Supplement: Supplementary file 1 [file ijerph-17-06900-s001.zip › ijerph-925231-STable_1.xlsx]

## Sheet: STable1
STable 1. Country codes
Country code	Country	Classification
ARE	United Arab Emirates	HIC
AUS	Australia	HIC
AUT	Austria	HIC
BEL	Belgium	HIC
CAN	Canada	HIC
CHE	Switzerland	HIC
CHL	Chile	HIC
CZE	Czech Republic	HIC
DEU	Germany	HIC
DNK	Denmark	HIC
ESP	Spain	HIC
FIN	Finland	HIC
FRA	France	HIC
GBR	United Kingdom	HIC
GRC	Greece	HIC
HKG	Hong Kong	HIC
HRV	Croatia	HIC
HUN	Hungary	HIC
IRL	Ireland	HIC
ISR	Israel	HIC
ITA	Italy	HIC
JPN	Japan	HIC
KOR	Korea Republic of	HIC
LTU	Lithuania	HIC
MLT	Malta	HIC
NLD	Netherlands	HIC
NOR	Norway	HIC
NZL	New Zealand	HIC
POL	Poland	HIC
PRT	Portugal	HIC
SAU	Saudi Arabia	HIC
SGP	Singapore	HIC
SVK	Slovakia	HIC
SVN	Slovenia	HIC
SWE	Sweden	HIC
TWN	Taiwan	HIC
USA	United States	HIC
ALB	Albania	UMIC
ARG	Argentina	UMIC
BGR	Bulgaria	UMIC
BLR	Belarus	UMIC
BRA	Brazil	UMIC
CHN	China	UMIC
COL	Colombia	UMIC
DOM	Dominican Republic	UMIC
DZA	Algeria	UMIC
ECU	Ecuador	UMIC
GTM	Guatemala	UMIC
IRN	Iran	UMIC
IRQ	Iraq	UMIC
KAZ	Kazakhstan	UMIC
LBN	Lebanon	UMIC
LKA	Sri Lanka	UMIC
MEX	Mexico	UMIC
MYS	Malaysia	UMIC
PER	Peru	UMIC
ROU	Romania	UMIC
RUS	Russia	UMIC
SRB	Serbia	UMIC
THA	Thailand	UMIC
TUR	Turkey	UMIC
VEN	Venezuela	UMIC
ZAF	South Africa	UMIC
AFG	Afghanistan	LMIC
AGO	Angola	LMIC
BGD	Bangladesh	LMIC
COD	Congo (Kinshasa)	LMIC
EGY	Egypt	LMIC
ETH	Ethiopia	LMIC
GHA	Ghana	LMIC
HND	Honduras	LMIC
IDN	Indonesia	LMIC
IND	India	LMIC
KEN	Kenya	LMIC
MAR	Morocco	LMIC
MDG	Madagascar	LMIC
MMR	Myanmar	LMIC
MOZ	Mozambique	LMIC
NGA	Nigeria	LMIC
NPL	Nepal	LMIC
PAK	Pakistan	LMIC
PHL	Philippines	LMIC
PRK	Korea North	LMIC
SDN	Sudan	LMIC
SLV	El Salvador	LMIC
SYR	Syria	LMIC
TUN	Tunisia	LMIC
TZA	Tanzania	LMIC
UGA	Uganda	LMIC
UKR	Ukraine	LMIC
UZB	Uzbekistan	LMIC
VNM	Vietnam	LMIC
YEM	Yemen	LMIC
ZMB	Zambia	LMIC
ZWE	Zimbabwe	LMIC
