# Supplementary material for: Burden of Mesothelioma Deaths by National Income Category: Current Status and Future Implications
Source: Int J Environ Res Public Health. 2020 Sep 21;17(18):6900. doi: 10.3390/ijerph17186900 (PMC7558158; doi:10.3390/ijerph17186900)
Supplement: Supplementary file 1 [file ijerph-17-06900-s001.zip › ijerph-925231-STable_2.xlsx]

## Sheet: ST2
STable 2. Countries with fewer than 10 mesothelioma deaths per year
Country		Classification
Andorra	AND	HIC
Antigua and Barbuda	ATG	HIC
Aruba	ABW	HIC
Bahamas	BHS	HIC
Barbados	BRB	HIC
Bermuda	BMU	HIC
British Virgin Islands	VGB	HIC
Brunei	BRN	HIC
Cayman Islands	CYM	HIC
Curacao	CUW	HIC
Cyprus	CYP	HIC
Estonia	EST	HIC
Faroe Islands	FRO	HIC
French Polynesia	PYF	HIC
Gibraltar	GIB	HIC
Greenland	GRL	HIC
Guam	GUM	HIC
Iceland	ISL	HIC
Isle of Man	IMN	HIC
Kuwait	KWT	HIC
Latvia	LVA	HIC
Liechtenstein	LIE	HIC
Luxembourg	LUX	HIC
Macao SAR	MAC	HIC
Monaco	MCO	HIC
New Caledonia	NCL	HIC
Northern Mariana Islands	MNP	HIC
Oman	OMN	HIC
Palau	PLW	HIC
Panama	PAN	HIC
Puerto Rico	PRI	HIC
Qatar	QAT	HIC
Saint Kitts and Nevis	KNA	HIC
Saint Martin	MAF	HIC
San Marino	SMR	HIC
Seychelles	SYC	HIC
Trinidad and Tobago	TTO	HIC
Turks and Caicos Islands	TCA	HIC
Uruguay	URY	HIC
American Samoa	ASM	UMIC
Armenia	ARM	UMIC
Azerbaijan	AZE	UMIC
Belize	BLZ	UMIC
Bosnia and Herzegovina	BIH	UMIC
Botswana	BWA	UMIC
Costa Rica	CRI	UMIC
Cuba	CUB	UMIC
Dominica	DMA	UMIC
Equatorial Guinea	GNQ	UMIC
Fiji	FJI	UMIC
Gabon	GAB	UMIC
Georgia	GEO	UMIC
Grenada	GRD	UMIC
Guyana	GUY	UMIC
Jamaica	JAM	UMIC
Jordan	JOR	UMIC
Kosovo	XKX	UMIC
Libya	LBY	UMIC
Maldives	MDV	UMIC
Marshall Islands	MHL	UMIC
Mauritius	MUS	UMIC
Montenegro	MNE	UMIC
Namibia	NAM	UMIC
Nauru	NRU	UMIC
Paraguay	PRY	UMIC
Saint Lucia	LCA	UMIC
Saint Pierre and Miquelon	SPM	UMIC
Samoa	WSM	UMIC
Suriname	SUR	UMIC
TFYR Macedonia	MKD	UMIC
Tonga	TON	UMIC
Turkmenistan	TKM	UMIC
Tuvalu	TUV	UMIC
Benin	BEN	LMIC
Bhutan	BTN	LMIC
Bolivia	BOL	LMIC
Burkina Faso	BFA	LMIC
Burundi	BDI	LMIC
Cabo Verde	CPV	LMIC
Cambodia	KHM	LMIC
Cameroon	CMR	LMIC
Central African Republic	CAF	LMIC
Chad	TCD	LMIC
Comoros	COM	LMIC
Congo (Brazzaville)	COG	LMIC
Djibouti	DJI	LMIC
Eritrea	ERI	LMIC
Gambia	GMB	LMIC
Guinea	GIN	LMIC
Guinea-Bissau	GNB	LMIC
Haiti	HTI	LMIC
Kiribati	KIR	LMIC
Kyrgyzstan	KGZ	LMIC
Lao PDR	LAO	LMIC
Lesotho	LSO	LMIC
Liberia	LBR	LMIC
Malawi	MWI	LMIC
Mali	MLI	LMIC
Mauritania	MRT	LMIC
Micronesia	FSM	LMIC
Mongolia	MNG	LMIC
Nicaragua	NIC	LMIC
Niger	NER	LMIC
Papua New Guinea	PNG	LMIC
Republic of Moldova	MDA	LMIC
Rwanda	RWA	LMIC
Senegal	SEN	LMIC
Sierra Leone	SLE	LMIC
Solomon Islands	SLB	LMIC
Somalia	SOM	LMIC
South Sudan	SSD	LMIC
Swaziland	SWZ	LMIC
Tajikistan	TJK	LMIC
Timor-Leste	TLS	LMIC
Togo	TGO	LMIC
Vanuatu	VUT	LMIC
